# Supplementary material for: TUBB2A expression and its prognostic significance in hepatocellular carcinoma revealed by cholesterol-metabolism-related gene profiling
Source: Front Mol Biosci. 2026 Mar 16;13:1778506. doi: 10.3389/fmolb.2026.1778506 (PMC13033567; doi:10.3389/fmolb.2026.1778506)
Supplement: Supplementary file 6 [file Table1.csv]

	x
1	APOE
2	ABCA1
3	APOA1
4	LDLR
5	APOB
6	NPC1
7	LPL
8	PCSK9
9	HMGCR
10	NPC2
11	LIPA
12	SCARB1
13	INS
14	SMPD1
15	ABCA3
16	PPARG
17	MTR
18	CYP11A1
19	CYP2D6
20	CYP3A4
21	MMACHC
22	CYP27A1
23	MTRR
24	MTHFR
25	ADIPOQ
26	SOAT1
27	LEP
28	STAR
29	ALB
30	CBS
31	PPARA
32	GBA1
33	CRP
34	MMAB
35	DHCR24
36	ACE
37	CAV1
38	CEL
39	CYP1A2
40	HNF4A
41	IL6
42	SREBF1
43	HADHA
44	SFTPB
45	NR1H2
46	CPT1A
47	CSF2RA
48	MVK
49	CYP17A1
50	NR1H3
51	IGF1
52	GCK
53	INSR
54	SFTPC
55	HFE
56	SLC22A5
57	APP
58	LMNA
59	MMUT
60	ABCB11
61	SLC17A5
62	CYP19A1
63	ABCB4
64	GCDH
65	HADHB
66	HNF1A
67	TNF
68	LEPR
69	SLC2A1
70	NR1H4
71	PPARGC1A
72	ACACA
73	UCP2
74	ALDH2
75	LBR
76	CYP27B1
77	CYP1B1
78	CYP1A1
79	GPT
80	CFTR
81	REN
82	UGT1A1
83	CYP2E1
84	G6PD
85	XDH
86	GLUD1
87	FASN
88	CP
89	PSAP
90	CD36
91	PC
92	COMT
93	AKT1
94	TPMT
95	GHRL
96	CYP2A6
97	SAR1B
98	SOD1
99	DGAT1
100	HSD11B2
101	GGT1
102	SORT1
103	CUBN
104	PCCA
105	HSD17B10
106	NOS3
107	NAGLU
108	ABCB1
109	PPARD
110	ATP7B
111	PTEN
112	SERPINE1
113	RETN
114	TAFAZZIN
115	GAA
116	RBP4
117	BDNF-AS
118	ADSL
119	EPHX1
120	VDR
121	NR1I2
122	DPYD
123	ESR1
124	GLA
125	MIR33A
126	TF
127	ADA
128	ABCD1
129	ARG1
130	TH
131	GLUL
132	MTOR
133	LRP1
134	POLG
135	BGLAP
136	SERPINA1
137	ABCC8
138	F2
139	SCARB2
140	CTSD
141	SLC7A7
142	CAT
143	SIRT1
144	PRKAA2
145	SLC37A4
146	DHFR
147	AKT2
148	TP53
149	PTS
150	HMOX1
151	HPRT1
152	IDUA
153	SI
154	LAMP2
155	PIK3CA
156	PNP
157	FH
158	CASR
159	IRS1
160	PRKAA1
161	TTR
162	SLC2A2
163	MIR7-3HG
164	PIK3R1
165	ACOX1
166	PLA2G6
167	PMM2
168	FGF23
169	GHR
170	ARSA
171	NR3C1
172	ALPL
173	GALC
174	GUSB
175	AGT
176	AHCY
177	SOD2-OT1
178	AMACR
179	MTHFD1
180	GM2A
181	ASAH1
182	CAD
183	TCN2
184	SLC5A1
185	PDHA1
186	TSPO
187	NPY
188	HCFC1
189	GSTM1
190	HAMP
191	MIR122
192	KCNJ11
193	ANGPTL4
194	GSS
195	POMC
196	BSCL2
197	FTO
198	LDHA
199	IL10
200	SCD
201	AMPD1
202	HSD17B4
203	PFKM
204	HK1
205	HIF1A
206	IL1B
207	SLC25A4
208	GCH1
209	NAMPT
210	GLB1
211	EGF
212	BCS1L
213	AGTR1
214	UMPS
215	MPO
216	SPTLC1
217	TGFB1
218	TYMP
219	COX5A
220	OPA1
221	HRAS
222	GCG
223	CLN3
224	RORA
225	DGUOK
226	NDUFS4
227	HP
228	CCL2
229	SDHB
230	MOCS1
231	APRT
232	GNE
233	ADK
234	B4GALT1
235	AGK
236	BDNF
237	LRP2
238	RRM2B
239	GLS
240	ALOX5
241	SLC16A1
242	SCO2
243	CYP24A1
244	NR3C2
245	PGK1
246	SELE
247	TAT
248	FABP4
249	DNM2
250	CPOX
251	HBB
252	H19
253	HSPD1
254	GALNS
255	HEXA
256	PRPS1
257	PTGS2
258	MIR33B
259	NEU1
260	PTPN11
261	ABCG2
262	CTSA
263	ALMS1
264	TYR
265	AR
266	MFN2
267	GSR
268	CNR1
269	SLC2A4
270	HEXB
271	MCOLN1
272	PEX5
273	HNF1B
274	ADRB2
275	SLC46A1
276	TFAM
277	SHH
278	CAVIN1
279	PPT1
280	ABCB7
281	VWF
282	FECH
283	MIR21
284	ENPP1
285	TPI1
286	SLC10A2
287	PRKAB1
288	SERPINC1
289	PHGDH
290	SLC40A1
291	PTH
292	SDHA
293	MDH2
294	NPPA
295	TK2
296	ALDOA
297	ABCC2
298	SMARCA4
299	IDH2
300	NR5A1
301	SNCA
302	TNFRSF11B
303	LRPPRC
304	SELP
305	ACLY
306	APOD
307	C3
308	GCLC
309	PEX1
310	RYR1
311	GPX1
312	LCT
313	GSTP1
314	ATP7A
315	PEPD
316	DNM1L
317	CAV3
318	FLNA
319	GAPDH
320	MT-CO1
321	DNAH8
322	GPHN
323	CLN5
324	PKLR
325	MIR17
326	TPP1
327	GNAS
328	ATP5F1A
329	WFS1
330	PLAT
331	TCF7L2
332	DNMT1
333	THBD
334	KL
335	FXN
336	SLC6A3
337	BMP2
338	RXRA
339	NDUFS2
340	CLPB
341	GPI
342	EDN1
343	CYCS
344	MT-ND1
345	CTNNB1
346	TKT
347	NQO1
348	G6PC3
349	ARSB
350	ATIC
351	CCK
352	PPIG
353	FOLR1
354	POLG2
355	DPP4
356	CST3
357	CYB5R3
358	ACTB
359	IGFBP1
360	GAD1
361	NFE2L2
362	GH1
363	AHR
364	TWNK
365	CERNA3
366	MIR126
367	PRL
368	PDK4
369	MT-CYB
370	STAT3
371	PEX6
372	NOS2
373	PHYH
374	CLN8
375	NLRP3
376	HMGA1
377	TLR4
378	MAN2B1
379	PIK3C2A
380	FUCA1
381	MSR1
382	CSF2RB
383	MIR34A
384	ARG2
385	SETX
386	IAPP
387	IFNG
388	IGFBP3
389	MAPT
390	RPE65
391	LPIN2
392	TREX1
393	PTPN1
394	PDX1
395	TSHR
396	CIDEC
397	AIFM1
398	NR5A2
399	ALAS2
400	CTNS
401	TALDO1
402	IGF1R
403	MAPK1
404	ALG1
405	KARS1
406	IL18
407	HTT
408	PRDX1
409	SLC19A1
410	TBXAS1
411	F5
412	JAK2
413	PKM
414	CAPN3
415	ELN
416	ERCC2
417	ADIPOR1
418	MT-CO2
419	AK2
420	DMD
421	HYAL1
422	NT5E
423	FDPS
424	GFAP
425	CHKA
426	F3
427	MIR140
428	MAPK3
429	PSEN1
430	VCAM1
431	IRS2
432	NR0B1
433	PYCR1
434	PLCG2
435	VEGFA
436	CRH
437	MIR125A
438	GPX4
439	PRKACA
440	MIR27A
441	FGF19
442	MOGS
443	MAP2K1
444	SPP1
445	FGFR1
446	SDHD
447	GSK3B
448	TRIM32
449	CTSK
450	NDUFA13
451	PLA2G4A
452	FUT2
453	ALPP
454	DHODH
455	TUFM
456	VDAC1
457	DNMT3B
458	SLC9A1
459	UMOD
460	DPM1
461	KRAS
462	APBB1
463	PINK1
464	SIRT3
465	PLCB4
466	ICAM1
467	UGCG
468	CREBBP
469	VCP
470	BACE1
471	ANPEP
472	MIR143
473	ESR2
474	CEP290
475	MMP9
476	PTCH1
477	GATA6
478	INPP5E
479	ACE2
480	TYMS
481	NPHP1
482	GLP1R
483	EGFR
484	MECP2
485	SOD2
486	RHOA
487	PIK3CG
488	SAMHD1
489	ATP6AP2
490	MKS1
491	HBA1
492	EIF2AK3
493	HK2
494	NEUROD1
495	GANAB
496	AGER
497	MYC
498	FOXO1
499	PIK3R2
500	IGF2
501	FAS
502	DARS1
503	SRC
504	FTL
505	FOS
506	SPG7
507	B2M
508	FGFR2
509	SLC4A1
510	MIR27B
511	ITGA2
512	LRP5
513	PLA2G2A
514	CUL3
515	NT5C3A
516	GNRH1
517	MEG3
518	MAN1B1
519	CLU
520	TCIRG1
521	SQSTM1
522	CD40LG
523	ADAR
524	FOXO3
525	BRAF
526	AFG3L2
527	KCNJ5
528	OLR1
529	HSPA8
530	AKR1B1
531	LINC02605
532	PRKN
533	SIRT6
534	MIR22
535	PAX4
536	CXCL8
537	ATM
538	HTRA2
539	HSPA4
540	NPHS1
541	EMD
542	ABCA4
543	MIR30A
544	EPO
545	RAF1
546	EP300
547	PIK3CB
548	STK11
549	SP1
550	NPPB
551	PIGA
552	LYST
553	PRKAR1A
554	PLP1
555	SAT1
556	PGM3
557	PLCE1
558	SMAD3
559	SEC23B
560	LAMA2
561	TFRC
562	SGPL1
563	CDC42
564	TPO
565	VPS33B
566	ADORA2A
567	MIR98
568	FBN1
569	EXT1
570	SLC11A2
571	HLA-B
572	BCL2
573	RNASEH2C
574	MIR378A
575	MIR132
576	MIR155
577	TNFSF11
578	CFH
579	WNK1
580	IDH1
581	TNXB
582	PPP1CB
583	FGA
584	C1QBP
585	CDKN2A
586	KMT2D
587	CTSF
588	SKIC2
589	CD40
590	TXNIP
591	GPX3
592	NFKB1
593	CHAT
594	MAGT1
595	PNKP
596	SMPD2
597	SDCCAG8
598	SLC39A4
599	RAC1
600	PRKACG
601	PKHD1
602	KDM6A
603	BMAL1
604	ABCC6
605	CTSB
606	VPS13B
607	ITGB3
608	PRF1
609	RNASEH2A
610	PPARGC1B
611	ITGAM
612	IL1A
613	SYP
614	MIR151A
615	PGR-AS1
616	RPL10
617	PLG
618	SMN1
619	CALM3
620	MIRLET7D
621	JAG1
622	CXCR4
623	NR2F2
624	CKB
625	IL1RN
626	TFEB
627	KNG1
628	KMT2A
629	ALOX12
630	CRAT
631	MMP2
632	NCOA1
633	GDF15
634	PDGFRB
635	TREM2
636	CBL
637	HSPA5
638	CYBA
639	ADAMTS13
640	GATA4
641	NPHP3
642	TNFRSF1A
643	LAMP1
644	MIR146A
645	SKIC3
646	FABP5
647	STAT1
648	MIRLET7C
649	CA2
650	MIR29C
651	TIMP1
652	NDUFAF4
653	ARF1
654	LCN2
655	MIR130A
656	NF1
657	PTPRC
658	TRNT1
659	IGF2R
660	IL17A
661	GPC3
662	CD44
663	TGFBR2
664	TRAP1
665	MAF
666	DNA2
667	KCNH2
668	HSP90AA1
669	TSC2
670	ITIH4
671	KCNQ1
672	IKBKB
673	RBM8A
674	GAS5
675	MAPK14
676	SPG11
677	MAPK8
678	CASP3
679	SHMT1
680	PLCG1
681	COL1A1
682	SMAD4
683	APLN
684	SCN5A
685	CREB1
686	AFP
687	TFAP2A
688	FMR1
689	SYNE1
690	TXNRD2
691	ATF6
692	CD4
693	TXN2
694	AKR1C3
695	KCNMA1
696	CCR5
697	IL4
698	MME
699	MB
700	TLR2
701	FGFR4
702	NFKBIA
703	CAV2
704	MGP
705	TUG1
706	STAT2
707	WRN
708	XRCC1
709	CTSC
710	RBCK1
711	ODC1
712	PTGS1
713	ANTXR2
714	ESRRA
715	PIK3CD
716	COL2A1
717	BECN1
718	RARS1
719	CALM1
720	LHCGR
721	ABCC1
722	HBA2
723	PRTN3
724	ACHE
725	MIR200C
726	CSF1
727	MIR223
728	GFER
729	HNRNPA2B1
730	CACNA1A
731	IL6R
732	DLG4
733	P4HB
734	CYBB
735	GNA11
736	PCSK1
737	WWOX
738	DRD2
739	LRP6
740	ASAH2
741	RPGRIP1L
742	AAAS
743	SST
744	LOX
745	CHD7
746	MIR29A
747	GCGR
748	SMAD2
749	AGTR2
750	ATP1A1
751	SHMT2
752	MIR148A
753	YY1
754	LMNB2
755	MAPK10
756	XPC
757	SOS1
758	ABCC3
759	RAB7A
760	HSPG2
761	THRB
762	MIR145
763	CTLA4
764	IL2RA
765	EDNRA
766	F10
767	NSD1
768	PSEN2
769	MIR144
770	CHRNA7
771	PIK3C3
772	GJA1
773	ATF4
774	DNMT3A
775	MSTO1
776	AIRE
777	CALCA
778	MEFV
779	SFTPD
780	FOXA2
781	TGFBR1
782	DSP
783	NRF1
784	MMP3
785	ALOX15
786	RAB11A
787	NTRK2
788	GRN
789	TNFRSF1B
790	RPS6KB1
791	HSPB1
792	TTN
793	PARP1
794	ERCC4
795	MIR30D
796	PARK7
797	BMP4
798	NCOA2
799	MIR31
800	TSC1
801	MIR26A1
802	ENTPD1
803	SCARNA5
804	IDO1
805	AARS1
806	ELAC2
807	NOTCH3
808	IGFBP2
809	CLTC
810	GNB1
811	CDKN2B-AS1
812	PLOD1
813	UNC13D
814	SDHC
815	GATA1
816	PSMB8
817	MIR146B
818	ENG
819	ANXA2
820	TRC-GCA24-1
821	PRKDC
822	PECAM1
823	CSNK2B
824	ATAD3B
825	GGPS1
826	SNAP25
827	MIR200B
828	BMP6
829	CEBPA
830	EPG5
831	FN1
832	MYH7
833	JUN
834	HMGB1
835	TBX1
836	THBS1
837	BRCA2
838	PRKACB
839	MAT2A
840	FGFR3
841	CALM2
842	ATG7
843	TYRP1
844	ITGB2
845	TRA-TGC7-1
846	RANBP2
847	LMNB1
848	CD14
849	NR4A2
850	ABCB6
851	NUP107
852	FOXC2
853	STXBP2
854	LTA
855	BRCA1
856	MIR200A
857	FLNB
858	STEAP3
859	CIITA
860	AIP
861	PFKL
862	APPL1
863	MAFB
864	ADAM10
865	SYNE2
866	ATP2A2
867	NOTCH1
868	ADCY10
869	MPL
870	NOS1
871	MAP2K2
872	SLC2A3
873	FTH1
874	TGM1
875	CHGA
876	NNMT
877	MIR133B
878	SCYL1
879	WAS
880	DAG1
881	LZTR1
882	PRDM16
883	SNORD15A
884	YAP1
885	BCR
886	CD59
887	ACP5
888	PRKCA
889	TPM1
890	IL1R1
891	KAT5
892	MADD
893	TMPRSS6
894	MYH9
895	ITGA2B
896	AP3B1
897	SLC7A5
898	TXN
899	SMO
900	AHI1
901	CSNK2A1
902	FLNC
903	USP9X
904	CD8A
905	MIR451A
906	GAL
907	VAPB
908	ENO2
909	CACNA1C
910	KDR
911	PAFAH1B1
912	HDAC3
913	EIF2B5
914	ABCC4
915	MEF2C
916	TRE-TTC3-1
917	PRNP
918	SPHK1
919	HLA-DRB1
920	SOCS3
921	IFIH1
922	XBP1
923	DTNBP1
924	ARNT
925	PKD2
926	RAB5A
927	RYR2
928	PKD1
929	NOTCH2
930	NCOR1
931	HNRNPA1
932	SERPINA3
933	ARID1A
934	IGF2BP2
935	PWAR1
936	MED12
937	RELA
938	TNFRSF11A
939	NEDD4L
940	SLC1A5
941	FOLH1
942	TARDBP
943	ATP5F1B
944	MIR128-1
945	GP1BA
946	SPTAN1
947	OGT
948	MIR142
949	FASLG
950	CD81
951	CXCL12
952	PRKCD
953	H3-3B
954	MIR210
955	HDAC1
956	SETD2
957	LCK
958	MYH14
959	VIM
960	KISS1
961	HGF
962	BTK
963	SERPINF1
964	DYNC1H1
965	DDIT3
966	PAX6
967	BAX
968	PF4
969	FURIN
970	GHRH
971	NCSTN
972	KCNA3
973	USH2A
974	GNAI1
975	RXRB
976	ELAVL1
977	MIR10B
978	CGA
979	MMP1
980	TRPV4
981	CDKN3
982	CTBP1
983	ESRRB
984	VAMP2
985	ERN1
986	SLC3A2
987	HLA-DQB1
988	LGALS3
989	NCOR2
990	PGR
991	FLT1
992	COL4A1
993	TRPS1
994	IREB2
995	NRAS
996	COPA
997	ACTC1
998	UBE3A
999	GATA3
1000	EIF2B1
1001	PRPF8
1002	ACVR1
1003	NTS
1004	MSTN
1005	ATXN2
1006	OCLN
1007	HBEGF
1008	NSUN2
1009	TGIF1
1010	ACTN1
1011	BRIP1
1012	CNP
1013	ERBB2
1014	MIR9-1
1015	CDK1
1016	CRABP2
1017	HAVCR1
1018	RPS6KA3
1019	RAG1
1020	LTF
1021	CCL5
1022	IL2
1023	ITPR1
1024	BLM
1025	FLCN
1026	ERCC3
1027	IL12A
1028	DYRK1A
1029	MIR483
1030	RHOD
1031	PROM1
1032	CHD4
1033	TBCE
1034	MEN1
1035	BAG3
1036	AKT3
1037	LACTB
1038	MCM4
1039	PRKG1
1040	IL2RG
1041	SLC1A3
1042	VTN
1043	ADAM17
1044	DCN
1045	ACTG1
1046	CXCL10
1047	MIRLET7E
1048	HSP90B1
1049	GLI3
1050	HULC
1051	RARA
1052	CMA1
1053	RELN
1054	FOXP3
1055	MIR199A1
1056	STX11
1057	FCGR2A
1058	MIR221
1059	TOP3A
1060	SLC12A2
1061	CDK5
1062	CASP8
1063	TJP2
1064	ELANE
1065	GJB2
1066	GRIN1
1067	CIDEA
1068	SIRT2
1069	SPRY4
1070	EIF2AK2
1071	FPGS
1072	PTPN22
1073	SLC9A3
1074	MBP
1075	NOX4
1076	CUL4B
1077	TG
1078	PRKCB
1079	MUC1
1080	MYCN
1081	FLOT1
1082	MIR19B1
1083	HPGD
1084	MIR214
1085	HLA-A
1086	KEAP1
1087	CD55
1088	CEACAM5
1089	EPRS1
1090	TXNRD1
1091	ADM
1092	HUWE1
1093	TERT
1094	BCL2L1
1095	CD47
1096	CTSS
1097	MIR183
1098	TBL1XR1
1099	LRRK2
1100	UBC
1101	COL3A1
1102	EZR
1103	KLF11
1104	KDM1A
1105	SLC25A11
1106	VCL
1107	GRIN2A
1108	SHOC2
1109	NBN
1110	ITPR3
1111	SORL1
1112	F13A1
1113	MIR203A
1114	ELP1
1115	PPP2CA
1116	JAK3
1117	CSF1R
1118	BSG
1119	KRIT1
1120	SLPI
1121	MIR181A1
1122	IL13
1123	NODAL
1124	STIM1
1125	GHSR
1126	CNR2
1127	SOCS1
1128	BCL11A
1129	OFD1
1130	CFI
1131	LYN
1132	CASP1
1133	HDAC9
1134	PLEC
1135	KPNB1
1136	FBXW7
1137	PLD1
1138	IMPDH2
1139	PDE5A
1140	U2AF2
1141	KIF23
1142	SMARCA2
1143	TRPV1
1144	NONO
1145	CD79A
1146	FGF8
1147	FYN
1148	SGK1
1149	CD38
1150	PABPC1
1151	MIR150
1152	FADD
1153	PDGFB
1154	PVT1
1155	FANCA
1156	THRA
1157	L1CAM
1158	MIRLET7B
1159	SYK
1160	KAT2B
1161	TMPO
1162	PGRMC1
1163	BCAP31
1164	MPZ
1165	MIR212
1166	DKC1
1167	PPP3CA
1168	F2R
1169	MBL2
1170	GNAQ
1171	RAB27A
1172	COL4A2
1173	PLEK
1174	GJA5
1175	ALOX15B
1176	ITGB1
1177	ENO1
1178	DES
1179	CFB
1180	IL12RB1
1181	TIMP2
1182	C9orf72
1183	RFC1
1184	MIR16-1
1185	YWHAE
1186	MALAT1
1187	POLR1C
1188	ZAP70
1189	ANXA5
1190	DDX3X
1191	SPTBN1
1192	MIR342
1193	MIR192
1194	HTRA1
1195	ATRIP
1196	MIR26B
1197	RHO
1198	SPTA1
1199	MIR107
1200	BEST1
1201	DLK1
1202	HSPA9
1203	ERBB4
1204	NECTIN2
1205	NCOA3
1206	IHH
1207	MIAT
1208	NKX2-5
1209	NPHP4
1210	SDC1
1211	UBB
1212	SAMD9
1213	PRKD1
1214	TACR1
1215	EPAS1
1216	VIP
1217	EDNRB
1218	POLD1
1219	CDK2
1220	RUNX2
1221	ACTA2
1222	PIEZO1
1223	GLI2
1224	GSK3A
1225	DSG1
1226	MIR10A
1227	IL6ST
1228	AIMP1
1229	NCF1
1230	EZH2
1231	PTK2
1232	CCND1
1233	FUS
1234	PPP2R1A
1235	DRD1
1236	HSPA1A
1237	TTC7A
1238	SLC8A1
1239	TUBB
1240	RUNX1
1241	DDB2
1242	STX3
1243	RRM1
1244	MIF
1245	MIR429
1246	MIR130B
1247	PTX3
1248	MIR24-1
1249	MIR182
1250	STAT5B
1251	SPHK2
1252	ACVRL1
1253	IFNB1
1254	AGO2
1255	PER1
1256	DHX16
1257	FLI1
1258	RBPJ
1259	DCTN1
1260	FGF7
1261	ATP2B1
1262	PAX2
1263	KLK3
1264	HAX1
1265	MED1
1266	BAP1
1267	MYD88
1268	RIPK3
1269	CD247
1270	SIN3A
1271	COL7A1
1272	HNRNPU
1273	HPS6
1274	COL1A2
1275	C4A
1276	HDAC4
1277	SHC1
1278	MET
1279	NRP1
1280	MIR106B
1281	TWIST1
1282	RBM10
1283	FCGR3A
1284	MIR532
1285	SMC1A
1286	BMPR2
1287	ORAI1
1288	ARRB2
1289	NGFR
1290	FEN1
1291	TRAF6
1292	NUP133
1293	BRD2
1294	MECOM
1295	TUBB4A
1296	CDKN2B
1297	TUBG1
1298	PLK1
1299	GOLGA2
1300	ACTA1
1301	CALR
1302	CGB5
1303	COL4A3
1304	MIR222
1305	KAT6B
1306	NCF2
1307	IL5
1308	PPBP
1309	CCL3
1310	EIF2AK4
1311	CSF3
1312	TFE3
1313	GPER1
1314	MIR93
1315	IL17F
1316	APC
1317	HNRNPK
1318	IFNA1
1319	CSF2
1320	ERCC1
1321	NEUROG3
1322	TK1
1323	CAMP
1324	USP7
1325	NUP93
1326	PPP1CA
1327	MIR30C1
1328	RNF216
1329	KIF14
1330	FANCL
1331	CCN2
1332	ECM1
1333	STUB1
1334	EHMT1
1335	MIR193A
1336	CORO1A
1337	ACAN
1338	CDH13
1339	CDK4
1340	MIR23A
1341	NTRK1
1342	NHEJ1
1343	DSG2
1344	GDF2
1345	NUP214
1346	GDNF
1347	UCHL1
1348	HBG2
1349	TUBB2A
1350	BCOR
1351	CDK6
1352	ADAMTSL1
1353	ITGAX
1354	HLA-DQA1
1355	OSM
1356	KLF4
1357	MIR18A
1358	TGM2
1359	SOX10
1360	CFD
1361	CHD8
1362	FGF2
1363	LGALS1
1364	CCL4
1365	CD68
1366	ACP1
1367	YWHAG
1368	MIR20A
1369	NOX1
1370	FANCC
1371	TUBA1A
1372	MAGI2
1373	ACTN4
1374	NGF
1375	MIR30E
1376	CARM1
1377	DVL2
1378	DCK
1379	MALT1
1380	SLC4A2
1381	CRYAB
1382	KIF11
1383	DUSP6
1384	MIR29B1
1385	FOXM1
1386	KRT18
1387	NKX2-1
1388	CANX
1389	LOC107133510
1390	LIG3
1391	PBX1
1392	CDAN1
1393	TOP1
1394	FANCG
1395	PLAUR
1396	CRB2
1397	TCF4
1398	TAF1
1399	MIR486-1
1400	BCL3
1401	CCND2
1402	HLA-DPB1
1403	DAB2
1404	EEF1A1
1405	IL7
1406	RPS27A
1407	MIR95
1408	LIF
1409	SON
1410	MRE11
1411	PLAU
1412	POLR2A
1413	HNRNPM
1414	MIR15A
1415	TIGAR
1416	PDE4A
1417	FOXP2
1418	ASXL1
1419	IKBKG
1420	RNF2
1421	MIR34C
1422	TBX5
1423	MIR195
1424	VHL
1425	CCR2
1426	PTGES
1427	SOX2
1428	PTHLH
1429	AMH
1430	CXCR3
1431	JUP
1432	POLA1
1433	PABPN1
1434	MACF1
1435	MIR92A1
1436	IVL
1437	PCNA
1438	NR4A1
1439	CD46
1440	DAXX
1441	MAG
1442	RB1
1443	FOXP1
1444	FAT4
1445	SOX5
1446	IL7R
1447	PTH1R
1448	TJP1
1449	CDKN1C
1450	BUB3
1451	TUBB3
1452	SIX3
1453	MIR320A
1454	CD63
1455	SLC7A11
1456	ITGAL
1457	MIR499A
1458	NUP160
1459	RPTOR
1460	SH2B3
1461	RHEB
1462	IL3
1463	ATXN3
1464	RPA1
1465	HDAC2
1466	MEF2A
1467	EIF4E
1468	PXDN
1469	TLR3
1470	FOXG1
1471	ATN1
1472	GLE1
1473	FLOT2
1474	C5
1475	KDM5C
1476	KIT
1477	KRT14
1478	FGF1
1479	CDKN1A
1480	INPP5D
1481	CAMK2G
1482	EEF2
1483	FLG
1484	CD274
1485	MAP3K1
1486	CD163
1487	MIR197
1488	PRDX2
1489	COL18A1
1490	SMARCAL1
1491	MYH11
1492	SPINK1
1493	MAPK8IP1
1494	MSH6
1495	CEBPB
1496	MIR196A1
1497	HNRNPC
1498	CTSG
1499	DNASE1L3
1500	SELPLG
1501	RPL10A
1502	MPDZ
1503	MTAP
1504	NRG1
1505	FGF4
1506	CD3E
1507	NCOA6
1508	PKP2
1509	IL33
1510	TGFB2
1511	PGF
1512	CFL1
1513	TNFSF10
1514	GRB2
1515	KITLG
1516	PSTPIP1
1517	CDKN1B
1518	MIR423
1519	CD34
1520	TRRAP
1521	PAK1
1522	FANCB
1523	IL2RB
1524	PLAA
1525	BLK
1526	FBXO11
1527	AP3D1
1528	TRIB3
1529	TUBB2B
1530	NEK9
1531	BPTF
1532	MIR191
1533	MIR335
1534	MIR494
1535	RAN
1536	EIF4G1
1537	IL12B
1538	PROX1
1539	DUT
1540	ADD3
1541	MIR28
1542	OTX2
1543	RPLP0
1544	MIR135A1
1545	DHH
1546	ANK3
1547	NUP62
1548	RPL18
1549	RPS11
1550	IL15
1551	PDCD10
1552	BRD4
1553	MIR149
1554	DLL4
1555	ARF6
1556	PRKCZ
1557	NEAT1
1558	COL6A3
1559	RET
1560	MIR574
1561	SIGMAR1
1562	CNOT3
1563	RPS10
1564	FOXN1
1565	EXTL3
1566	SETD1A
1567	PURA
1568	ANGPT2
1569	ANXA1
1570	RPL13A
1571	XPO5
1572	RAD51
1573	UBTF
1574	MIRLET7I
1575	UBAP2L
1576	RPL5
1577	ZBTB20
1578	KMT2C
1579	RICTOR
1580	SPINT2
1581	CTPS1
1582	ULK1
1583	SMARCB1
1584	PSENEN
1585	IRF5
1586	MIR193B
1587	NRIP1
1588	PLAGL1
1589	MAK
1590	RNF213
1591	KAT8
1592	TNFRSF10A
1593	MIR15B
1594	EIF4A1
1595	AKAP9
1596	TRAF2
1597	VANGL1
1598	PPP1CC
1599	ANK1
1600	RECK
1601	CCR1
1602	NCF4
1603	MDM2
1604	FSHR
1605	HYOU1
1606	CA9
1607	SOX9
1608	MIR204
1609	ZNF423
1610	CCBE1
1611	HSP90AB1
1612	ETV6
1613	NUDC
1614	MIR324
1615	RELB
1616	POU2AF1
1617	MIR302A
1618	LIN28A
1619	VASP
1620	FGF9
1621	SOX11
1622	RAP1A
1623	IGFBP5
1624	MIR455
1625	RORC
1626	SLC39A7
1627	ABL1
1628	GATA2
1629	MIR125B1
1630	SELL
1631	MIR188
1632	HNRNPL
1633	NEFL
1634	MIR154
1635	RASA1
1636	S100A8
1637	HSF1
1638	NEK1
1639	ELMO2
1640	TIMD4
1641	TEK
1642	CX3CR1
1643	CASP9
1644	BIRC5
1645	TGFA
1646	EIF2S1
1647	RAB8A
1648	CAST
1649	FLT3
1650	MAP2
1651	KAT2A
1652	IRAK1
1653	APEX1
1654	HDAC6
1655	GART
1656	MMP14
1657	UBE2I
1658	ATF3
1659	CACNA1G
1660	MITF
1661	KDM6B
1662	CLDN1
1663	CDH1
1664	COL6A1
1665	LAMC2
1666	PRKAR2B
1667	RALA
1668	HLA-C
1669	RIPK1
1670	ZEB2
1671	PTBP1
1672	LIFR
1673	MYLK
1674	ILF3
1675	CD3D
1676	MIR124-1
1677	BANF1
1678	KDM2B
1679	SUMO1
1680	MIR590
1681	TOR1A
1682	TBCD
1683	GAST
1684	CAPRIN1
1685	SIK2
1686	RTEL1
1687	MIR25
1688	MUC5AC
1689	GTF2I
1690	LAMA3
1691	FZR1
1692	TFPT
1693	JAK1
1694	WT1
1695	PSMA3
1696	HELLS
1697	FBXO7
1698	ANKRD11
1699	BIN1
1700	CCNA2
1701	PRKCE
1702	PRKCH
1703	GLI1
1704	SUFU
1705	ATR
1706	XRCC3
1707	PTRH2
1708	NEDD4
1709	CDCA3
1710	DNTT
1711	NOD2
1712	ARAF
1713	MAP3K5
1714	PTPN3
1715	PLD2
1716	FANCE
1717	RPL11
1718	S100A9
1719	CASP7
1720	SOS2
1721	P2RX7
1722	EIF4EBP1
1723	PTK2B
1724	MIR30B
1725	CRKL
1726	MIR185
1727	AIF1
1728	DKK1
1729	PDIA3
1730	UBE2L3
1731	MIR206
1732	SMARCE1
1733	BAD
1734	ERF
1735	ENPP2
1736	PAX5
1737	ARID2
1738	AQP1
1739	CUX1
1740	CD9
1741	HDAC8
1742	RPS7
1743	CAMTA1
1744	PLK4
1745	RPS19
1746	PPIA
1747	HIC1
1748	CRBN
1749	DLG1
1750	FGF3
1751	ARMC5
1752	CLEC7A
1753	SPARC
1754	MATR3
1755	PRICKLE1
1756	HSPA1B
1757	HLA-G
1758	NUMB
1759	STAT5A
1760	PSMB9
1761	RPS15A
1762	MIRLET7A1
1763	XIAP
1764	PRDX5
1765	AP4M1
1766	SRF
1767	NIPBL
1768	PODXL
1769	NECTIN1
1770	MIR103A1
1771	IRF3
1772	ADNP
1773	MIR23B
1774	SLC29A1
1775	NPM1
1776	DIS3L2
1777	CCL11
1778	LAMB1
1779	RREB1
1780	RPS27
1781	BUB1B
1782	TRIM28
1783	RPL31
1784	RRAS
1785	NFKB2
1786	CEACAM3
1787	ANKRD26
1788	SETBP1
1789	GUCY2C
1790	SEMA3E
1791	CHI3L1
1792	PHF6
1793	TAC1
1794	XRCC4
1795	HINT1
1796	IL23R
1797	PPM1D
1798	TNFSF15
1799	MOG
1800	RAP1B
1801	H3C12
1802	EHMT2
1803	SMARCC2
1804	ATP2B4
1805	THPO
1806	DROSHA
1807	FCGR3B
1808	CUL7
1809	PARN
1810	MIR215
